# Supplementary material for: Differential Associations of Intakes of Whole Grains and Coarse Grains with Risks of Cardiometabolic Factors among Adults in China
Source: Nutrients. 2022 May 18;14(10):2109. doi: 10.3390/nu14102109 (PMC9145902; doi:10.3390/nu14102109)
Supplement: Supplementary file 1 [file nutrients-14-02109-s001.zip]

Archive with 1 entries (1 files):
- nutrients-1693884-supplementary.pdf
